# Supplementary material for: High intrinsic phase stability of ultrathin 2M WS2
Source: Nat Commun. 2024 Feb 10;15:1263. doi: 10.1038/s41467-024-45676-3 (PMC10858873; doi:10.1038/s41467-024-45676-3)
Supplement: Supplementary file 4 — Supplementary Software 1 [file 41467_2024_45676_MOESM4_ESM.zip]

Archive with 22 entries (21 files):
- Simulation of phase transition/
- Simulation of phase transition/1L WS2 coord I .vesta
- Simulation of phase transition/1L WS2 coord II .vesta
- Simulation of phase transition/1L WS2 coord III .vesta
- Simulation of phase transition/1L WS2 coord IV .vesta
- Simulation of phase transition/1L WS2 coord V.vesta
- Simulation of phase transition/1L WS2 coord VI.vesta
- Simulation of phase transition/1L WS2 coord VII.vesta
- Simulation of phase transition/2L WS2 coord I .vesta
- Simulation of phase transition/2L WS2 coord II .vesta
- Simulation of phase transition/2L WS2 coord III .vesta
- Simulation of phase transition/2L WS2 coord IV .vesta
- Simulation of phase transition/2L WS2 coord V .vesta
- Simulation of phase transition/2L WS2 coord VI .vesta
- Simulation of phase transition/2L WS2 coord VII .vesta
- Simulation of phase transition/3L WS2 coord I .vesta
- Simulation of phase transition/3L WS2 coord II .vesta
- Simulation of phase transition/3L WS2 coord III .vesta
- Simulation of phase transition/3L WS2 coord IV .vesta
- Simulation of phase transition/3L WS2 coord V .vesta
- Simulation of phase transition/3L WS2 coord VI .vesta
- Simulation of phase transition/3L WS2 coord VII .vesta
