# Supplementary material for: High intrinsic phase stability of ultrathin 2M WS2
Source: Nat Commun. 2024 Feb 10;15:1263. doi: 10.1038/s41467-024-45676-3 (PMC10858873; doi:10.1038/s41467-024-45676-3)
Supplement: Supplementary file 4 — Supplementary Software 1 [file 41467_2024_45676_MOESM4_ESM.zip › Simulation of phase transition/2L WS2 coord VI .vesta]

#VESTA_FORMAT_VERSION 3.5.4


CRYSTAL

TITLE
W    S                                  

GROUP
1 1 P 1
SYMOP
 0.000000  0.000000  0.000000  1  0  0   0  1  0   0  0  1   1
 -1.0 -1.0 -1.0  0 0 0  0 0 0  0 0 0
TRANM 0
 0.000000  0.000000  0.000000  1  0  0   0  1  0   0  0  1
LTRANSL
 -1
 0.000000  0.000000  0.000000  0.000000  0.000000  0.000000
LORIENT
 -1   0   0   0   0
 1.000000  0.000000  0.000000  1.000000  0.000000  0.000000
 0.000000  0.000000  1.000000  0.000000  0.000000  1.000000
LMATRIX
 1.000000  0.000000  0.000000  0.000000
 0.000000  1.000000  0.000000  0.000000
 0.000000  0.000000  1.000000  0.000000
 0.000000  0.000000  0.000000  1.000000
 0.000000  0.000000  0.000000
CELLP
  3.177317   5.531217  23.172300  90.000000  90.000000  90.000000
  0.000000   0.000000   0.000000   0.000000   0.000000   0.000000
STRUC
  1  W         W1  1.0000   0.061545   0.176602   0.529171    1a       1
                            0.000000   0.000000   0.000000  0.00
  2  W         W2  1.0000   0.561578   0.676621   0.529177    1a       1
                            0.000000   0.000000   0.000000  0.00
  3  W         W3  1.0000   0.024834   1.039522   0.797004    1a       1
                            0.000000   0.000000   0.000000  0.00
  4  W         W4  1.0000   0.524888   0.539566   0.797009    1a       1
                            0.000000   0.000000   0.000000  0.00
  5  S         S1  1.0000   0.061577   0.843626   0.596645    1a       1
                            0.000000   0.000000   0.000000  0.00
  6  S         S2  1.0000   0.561508   0.343606   0.596617    1a       1
                            0.000000   0.000000   0.000000  0.00
  7  S         S3  1.0000   0.061713   0.843430   0.461534    1a       1
                            0.000000   0.000000   0.000000  0.00
  8  S         S4  1.0000   0.561639   0.343459   0.461544    1a       1
                            0.000000   0.000000   0.000000  0.00
  9  S         S5  1.0000   0.025238   0.372582   0.729569    1a       1
                            0.000000   0.000000   0.000000  0.00
 10  S         S6  1.0000   0.525228   0.872554   0.729564    1a       1
                            0.000000   0.000000   0.000000  0.00
 11  S         S7  1.0000   0.024512   0.372574   0.864673    1a       1
                            0.000000   0.000000   0.000000  0.00
 12  S         S8  1.0000   0.524498   0.872622   0.864664    1a       1
                            0.000000   0.000000   0.000000  0.00
  0 0 0 0 0 0 0
THERI 1
  1         W1  0.000000
  2         W2  0.000000
  3         W3  0.000000
  4         W4  0.000000
  5         S1  0.000000
  6         S2  0.000000
  7         S3  0.000000
  8         S4  0.000000
  9         S5  0.000000
 10         S6  0.000000
 11         S7  0.000000
 12         S8  0.000000
  0 0 0
SHAPE
  0       0       0       0   0.000000  0   192   192   192   192
BOUND
       0        2         0        2         0        1
  0   0   0   0  0
SBOND
  1     W     S    0.00000    2.43998  0  1  1  0  0  0.100  2.000 145 145 145
  0 0 0 0
SITET
  1         W1  0.6000  81 164 211 141 138 127 204  0
  2         W2  0.6000  81 164 211 141 138 127 204  0
  3         W3  0.6000  81 164 211 141 138 127 204  0
  4         W4  0.6000  81 164 211 141 138 127 204  0
  5         S1  0.5500 222 160  95 255 250   0 204  0
  6         S2  0.5500 222 160  95 255 250   0 204  0
  7         S3  0.5500 222 160  95 255 250   0 204  0
  8         S4  0.5500 222 160  95 255 250   0 204  0
  9         S5  0.5500 222 160  95 255 250   0 204  0
 10         S6  0.5500 222 160  95 255 250   0 204  0
 11         S7  0.5500 222 160  95 255 250   0 204  0
 12         S8  0.5500 222 160  95 255 250   0 204  0
  0 0 0 0 0 0
VECTR
 0 0 0 0 0
VECTT
 0 0 0 0 0
SPLAN
  0   0   0   0
LBLAT
 -1
LBLSP
 -1
DLATM
8 9 10 11 12 13 14 15 32 33 34 35 36 37 38 39 40 41 42 43 44 45 46 47 60 61 62 63 64 65 66 67 68 69 70 71  -1
DLBND
48 49 50 51 52 53 54 55 56 57 58 59 60 61 62 63 64 65 66 67 68 69 70 71 72 73 74 75 76 77 78 79 80 81 82 83 84 85 86 87 88 89 90 91 92 93 94 95  -1
DLPLY
 -1
PLN2D
  0   0   0   0
ATOMT
  1          W  0.6000  81 164 211 141 138 127 204
  2          S  0.5500 222 160  95 255 250   0 204
  0 0 0 0 0 0
SCENE
 0.000000  1.000000 -0.000000  0.000000
-1.000000  0.000000  0.000000  0.000000
 0.000000  0.000000  1.000000  0.000000
 0.000000  0.000000  0.000000  1.000000
  0.000   0.000
  0.000
  1.481
HBOND 0 2

STYLE
DISPF 37753794
MODEL   0  1  0
SURFS   0  1  1
SECTS  32  1
FORMS   0  1
ATOMS   0  0  1
BONDS   0
POLYS   1
VECTS 1.000000
FORMP
  1  1.0   0   0   0
ATOMP
 24  24   0  50  2.0   0
BONDP
  1  16  0.100  2.000 145 145 145
POLYP
 204 1  1.000 180 180 180
ISURF
  0   0   0   0
TEX3P
  1  0.00000E+00  1.00000E+00
SECTP
  1  5.00000E-01  5.00000E-01  0.00000E+00  0.00000E+00  0.00000E+00  0.00000E+00
CONTR
 0.1 -1 1 1 10 -1 2 5
 2 1 2 1
   0   0   0
   0   0   0
   0   0   0
   0   0   0
HKLPP
 192 1  1.000 255   0 255
UCOLP
   0   1  1.000   0   0   0
COMPS 1
LABEL 1    12  1.000 0
PROJT 0  0.962
BKGRC
 255 255 255
DPTHQ 1 -0.5000  3.5000
LIGHT0 1
 1.000000  0.000000  0.000000  0.000000
 0.000000  1.000000  0.000000  0.000000
 0.000000  0.000000  1.000000  0.000000
 0.000000  0.000000  0.000000  1.000000
 0.000000  0.000000 20.000000  0.000000
 0.000000  0.000000 -1.000000
  26  26  26 255
 179 179 179 255
 255 255 255 255
LIGHT1
 1.000000  0.000000  0.000000  0.000000
 0.000000  1.000000  0.000000  0.000000
 0.000000  0.000000  1.000000  0.000000
 0.000000  0.000000  0.000000  1.000000
 0.000000  0.000000 20.000000  0.000000
 0.000000  0.000000 -1.000000
   0   0   0   0
   0   0   0   0
   0   0   0   0
LIGHT2
 1.000000  0.000000  0.000000  0.000000
 0.000000  1.000000  0.000000  0.000000
 0.000000  0.000000  1.000000  0.000000
 0.000000  0.000000  0.000000  1.000000
 0.000000  0.000000 20.000000  0.000000
 0.000000  0.000000 -1.000000
   0   0   0   0
   0   0   0   0
   0   0   0   0
LIGHT3
 1.000000  0.000000  0.000000  0.000000
 0.000000  1.000000  0.000000  0.000000
 0.000000  0.000000  1.000000  0.000000
 0.000000  0.000000  0.000000  1.000000
 0.000000  0.000000 20.000000  0.000000
 0.000000  0.000000 -1.000000
   0   0   0   0
   0   0   0   0
   0   0   0   0
SECCL 0

TEXCL 0

ATOMM
 204 204 204 255
  25.600
BONDM
 255 255 255 255
 128.000
POLYM
 255 255 255 255
 128.000
SURFM
   0   0   0 255
 128.000
FORMM
 255 255 255 255
 128.000
HKLPM
 255 255 255 255
 128.000
