# Supplementary material for: High intrinsic phase stability of ultrathin 2M WS2
Source: Nat Commun. 2024 Feb 10;15:1263. doi: 10.1038/s41467-024-45676-3 (PMC10858873; doi:10.1038/s41467-024-45676-3)
Supplement: Supplementary file 4 — Supplementary Software 1 [file 41467_2024_45676_MOESM4_ESM.zip › Simulation of phase transition/3L WS2 coord III .vesta]

#VESTA_FORMAT_VERSION 3.5.4


CRYSTAL

TITLE
W    S                                  

GROUP
1 1 P 1
SYMOP
 0.000000  0.000000  0.000000  1  0  0   0  1  0   0  0  1   1
 -1.0 -1.0 -1.0  0 0 0  0 0 0  0 0 0
TRANM 0
 0.000000  0.000000  0.000000  1  0  0   0  1  0   0  0  1
LTRANSL
 -1
 0.000000  0.000000  0.000000  0.000000  0.000000  0.000000
LORIENT
 -1   0   0   0   0
 1.000000  0.000000  0.000000  1.000000  0.000000  0.000000
 0.000000  0.000000  1.000000  0.000000  0.000000  1.000000
LMATRIX
 1.000000  0.000000  0.000000  0.000000
 0.000000  1.000000  0.000000  0.000000
 0.000000  0.000000  1.000000  0.000000
 0.000000  0.000000  0.000000  1.000000
 0.000000  0.000000  0.000000
CELLP
  3.191467   5.639866  30.172300  90.000000  90.000000  90.000000
  0.000000   0.000000   0.000000   0.000000   0.000000   0.000000
STRUC
  1  W         W1  1.0000   0.948695   0.209150   0.411809    1a       1
                            0.000000   0.000000   0.000000  0.00
  2  W         W2  1.0000   0.447953   0.610951   0.407086    1a       1
                            0.000000   0.000000   0.000000  0.00
  3  W         W3  1.0000   0.959454   0.019761   0.601112    1a       1
                            0.000000   0.000000   0.000000  0.00
  4  W         W4  1.0000   0.459322   0.619851   0.605780    1a       1
                            0.000000   0.000000   0.000000  0.00
  5  W         W5  1.0000   0.325291   0.962048   0.201203    1a       1
                            0.000000   0.000000   0.000000  0.00
  6  W         W6  1.0000   0.829252   0.559785   0.206680    1a       1
                            0.000000   0.000000   0.000000  0.00
  7  S         S1  1.0000   0.948629   0.828479   0.453272    1a       1
                            0.000000   0.000000   0.000000  0.00
  8  S         S2  1.0000   0.449337   0.324668   0.466707    1a       1
                            0.000000   0.000000   0.000000  0.00
  9  S         S3  1.0000   0.448816   0.991654   0.364661    1a       1
                            0.000000   0.000000   0.000000  0.00
 10  S         S4  1.0000   0.946813   0.493788   0.352165    1a       1
                            0.000000   0.000000   0.000000  0.00
 11  S         S5  1.0000   0.959503   0.401238   0.559776    1a       1
                            0.000000   0.000000   0.000000  0.00
 12  S         S6  1.0000   0.459043   0.906350   0.546079    1a       1
                            0.000000   0.000000   0.000000  0.00
 13  S         S7  1.0000   0.458819   0.238767   0.648205    1a       1
                            0.000000   0.000000   0.000000  0.00
 14  S         S8  1.0000   0.959201   0.734039   0.661205    1a       1
                            0.000000   0.000000   0.000000  0.00
 15  S         S9  1.0000   0.323763   0.341043   0.159105    1a       1
                            0.000000   0.000000   0.000000  0.00
 16  S        S10  1.0000   0.825581   0.842335   0.146158    1a       1
                            0.000000   0.000000   0.000000  0.00
 17  S        S11  1.0000   0.858542   0.186611   0.248859    1a       1
                            0.000000   0.000000   0.000000  0.00
 18  S        S12  1.0000   0.343152   0.687332   0.261615    1a       1
                            0.000000   0.000000   0.000000  0.00
  0 0 0 0 0 0 0
THERI 1
  1         W1  0.000000
  2         W2  0.000000
  3         W3  0.000000
  4         W4  0.000000
  5         W5  0.000000
  6         W6  0.000000
  7         S1  0.000000
  8         S2  0.000000
  9         S3  0.000000
 10         S4  0.000000
 11         S5  0.000000
 12         S6  0.000000
 13         S7  0.000000
 14         S8  0.000000
 15         S9  0.000000
 16        S10  0.000000
 17        S11  0.000000
 18        S12  0.000000
  0 0 0
SHAPE
  0       0       0       0   0.000000  0   192   192   192   192
BOUND
       0        3         0        3         0        1
  0   0   0   0  0
SBOND
  1     W     S    0.00000    3.00000  0  1  1  0  0  0.100  2.000 145 145 145
  0 0 0 0
SITET
  1         W1  0.6000  81 164 211 141 138 127 204  0
  2         W2  0.6000  81 164 211 141 138 127 204  0
  3         W3  0.6000  81 164 211 141 138 127 204  0
  4         W4  0.6000  81 164 211 141 138 127 204  0
  5         W5  0.6000  81 164 211 141 138 127 204  0
  6         W6  0.6000  81 164 211 141 138 127 204  0
  7         S1  0.5500 222 160  95 255 250   0 204  0
  8         S2  0.5500 222 160  95 255 250   0 204  0
  9         S3  0.5500 222 160  95 255 250   0 204  0
 10         S4  0.5500 222 160  95 255 250   0 204  0
 11         S5  0.5500 222 160  95 255 250   0 204  0
 12         S6  0.5500 222 160  95 255 250   0 204  0
 13         S7  0.5500 222 160  95 255 250   0 204  0
 14         S8  0.5500 222 160  95 255 250   0 204  0
 15         S9  0.5500 222 160  95 255 250   0 204  0
 16        S10  0.5500 222 160  95 255 250   0 204  0
 17        S11  0.5500 222 160  95 255 250   0 204  0
 18        S12  0.5500 222 160  95 255 250   0 204  0
  0 0 0 0 0 0
VECTR
 0 0 0 0 0
VECTT
 0 0 0 0 0
SPLAN
  0   0   0   0
LBLAT
 -1
LBLSP
 -1
DLATM
0 2 3 5 6 8 11 14 17 18 20 21 23 24 26 29 32 35 37 38 40 41 43 44 47 50 53 56 59 62 63 65 66 68 69 71 73 74 76 77 79 80 81 83 84 86 87 89 92 95 98 100 101 103 104 106 107 108 110 111 113 114 116 118 119 121 122 124 125 126 128 129 131 132 134 136 137 139 140 142 143 146 149 152 154 155 157 158 160 161 162 163 164 165 166 167 168 169 172 173 174 178 179 180 181 182 183 184 185 186 187 190 191 195 196 197 200 201 202 203 204 205 206 207 208 209 210 213 214 215  -1
DLBND
0 1 2 3 4 5 12 13 14 15 16 17 18 19 20 21 22 23 30 31 32 33 34 35 36 37 38 39 40 41 48 49 50 51 52 53 54 56 57 64 66 67 68 69 70 71 72 74 75 82 84 85 86 87 88 89 90 92 93 100 102 103 104 105 106 107 108 109 110 111 112 113 120 121 122 123 124 125 126 127 128 129 130 131 138 139 140 141 142 143 144 145 146 147 148 149 156 157 158 159 160 161 165 169 172 173 174 175 176 177 178 179 183 187 190 191 192 193 194 195 196 197 201 205 208 209 210 211 212 213 214 215 222 223 224 225 226 227 228 229 230 231 232 233 240 241 242 243 244 245 246 247 248 249 250 251 258 259 260 261 262 263 264 265 266 267 268 269 270 274 278 279 281 282 283 284 285 286 287 288 292 296 297 299 300 301 302 303 304 305 306 310 314 315 317 318 319 320 321 322 323  -1
DLPLY
 -1
PLN2D
  0   0   0   0
ATOMT
  1          W  0.6000  81 164 211 141 138 127 204
  2          S  0.5500 222 160  95 255 250   0 204
  0 0 0 0 0 0
SCENE
 0.000000  1.000000  0.000000  0.000000
 0.000000  0.000000  1.000000  0.000000
 1.000000  0.000000  0.000000  0.000000
 0.000000  0.000000  0.000000  1.000000
 -0.021   0.196
  0.000
  2.287
HBOND 0 2

STYLE
DISPF 37753794
MODEL   0  1  0
SURFS   0  1  1
SECTS  32  1
FORMS   0  1
ATOMS   0  0  1
BONDS   0
POLYS   1
VECTS 1.000000
FORMP
  1  1.0   0   0   0
ATOMP
 24  24   0  50  2.0   0
BONDP
  1  16  0.100  2.000 145 145 145
POLYP
 204 1  1.000 180 180 180
ISURF
  0   0   0   0
TEX3P
  1  0.00000E+00  1.00000E+00
SECTP
  1  5.00000E-01  5.00000E-01  0.00000E+00  0.00000E+00  0.00000E+00  0.00000E+00
CONTR
 0.1 -1 1 1 10 -1 2 5
 2 1 2 1
   0   0   0
   0   0   0
   0   0   0
   0   0   0
HKLPP
 192 1  1.000 255   0 255
UCOLP
   0   0  1.000   0   0   0
COMPS 1
LABEL 1    12  1.000 0
PROJT 0  0.962
BKGRC
 255 255 255
DPTHQ 1 -0.5000  3.5000
LIGHT0 1
 1.000000  0.000000  0.000000  0.000000
 0.000000  1.000000  0.000000  0.000000
 0.000000  0.000000  1.000000  0.000000
 0.000000  0.000000  0.000000  1.000000
 0.000000  0.000000 20.000000  0.000000
 0.000000  0.000000 -1.000000
  26  26  26 255
 179 179 179 255
 255 255 255 255
LIGHT1
 1.000000  0.000000  0.000000  0.000000
 0.000000  1.000000  0.000000  0.000000
 0.000000  0.000000  1.000000  0.000000
 0.000000  0.000000  0.000000  1.000000
 0.000000  0.000000 20.000000  0.000000
 0.000000  0.000000 -1.000000
   0   0   0   0
   0   0   0   0
   0   0   0   0
LIGHT2
 1.000000  0.000000  0.000000  0.000000
 0.000000  1.000000  0.000000  0.000000
 0.000000  0.000000  1.000000  0.000000
 0.000000  0.000000  0.000000  1.000000
 0.000000  0.000000 20.000000  0.000000
 0.000000  0.000000 -1.000000
   0   0   0   0
   0   0   0   0
   0   0   0   0
LIGHT3
 1.000000  0.000000  0.000000  0.000000
 0.000000  1.000000  0.000000  0.000000
 0.000000  0.000000  1.000000  0.000000
 0.000000  0.000000  0.000000  1.000000
 0.000000  0.000000 20.000000  0.000000
 0.000000  0.000000 -1.000000
   0   0   0   0
   0   0   0   0
   0   0   0   0
SECCL 0

TEXCL 0

ATOMM
 204 204 204 255
  25.600
BONDM
 255 255 255 255
 128.000
POLYM
 255 255 255 255
 128.000
SURFM
   0   0   0 255
 128.000
FORMM
 255 255 255 255
 128.000
HKLPM
 255 255 255 255
 128.000
