# Supplementary material for: High intrinsic phase stability of ultrathin 2M WS2
Source: Nat Commun. 2024 Feb 10;15:1263. doi: 10.1038/s41467-024-45676-3 (PMC10858873; doi:10.1038/s41467-024-45676-3)
Supplement: Supplementary file 4 — Supplementary Software 1 [file 41467_2024_45676_MOESM4_ESM.zip › Simulation of phase transition/3L WS2 coord IV .vesta]

#VESTA_FORMAT_VERSION 3.5.4


CRYSTAL

TITLE
W    S                                  

GROUP
1 1 P 1
SYMOP
 0.000000  0.000000  0.000000  1  0  0   0  1  0   0  0  1   1
 -1.0 -1.0 -1.0  0 0 0  0 0 0  0 0 0
TRANM 0
 0.000000  0.000000  0.000000  1  0  0   0  1  0   0  0  1
LTRANSL
 -1
 0.000000  0.000000  0.000000  0.000000  0.000000  0.000000
LORIENT
 -1   0   0   0   0
 1.000000  0.000000  0.000000  1.000000  0.000000  0.000000
 0.000000  0.000000  1.000000  0.000000  0.000000  1.000000
LMATRIX
 1.000000  0.000000  0.000000  0.000000
 0.000000  1.000000  0.000000  0.000000
 0.000000  0.000000  1.000000  0.000000
 0.000000  0.000000  0.000000  1.000000
 0.000000  0.000000  0.000000
CELLP
  3.186750   5.603650  30.172300  90.000000  90.000000  90.000000
  0.000000   0.000000   0.000000   0.000000   0.000000   0.000000
STRUC
  1  W         W1  1.0000   0.954863   0.213081   0.411797    1a       1
                            0.000000   0.000000   0.000000  0.00
  2  W         W2  1.0000   0.452415   0.615628   0.407201    1a       1
                            0.000000   0.000000   0.000000  0.00
  3  W         W3  1.0000   0.959613   0.019910   0.601268    1a       1
                            0.000000   0.000000   0.000000  0.00
  4  W         W4  1.0000   0.459318   0.619018   0.605951    1a       1
                            0.000000   0.000000   0.000000  0.00
  5  W         W5  1.0000   0.264864   0.939095   0.200172    1a       1
                            0.000000   0.000000   0.000000  0.00
  6  W         W6  1.0000   0.719024   0.516524   0.203781    1a       1
                            0.000000   0.000000   0.000000  0.00
  7  S         S1  1.0000   0.953484   0.832162   0.453592    1a       1
                            0.000000   0.000000   0.000000  0.00
  8  S         S2  1.0000   0.453997   0.328056   0.466832    1a       1
                            0.000000   0.000000   0.000000  0.00
  9  S         S3  1.0000   0.452483   0.996368   0.364556    1a       1
                            0.000000   0.000000   0.000000  0.00
 10  S         S4  1.0000   0.951925   0.499758   0.352047    1a       1
                            0.000000   0.000000   0.000000  0.00
 11  S         S5  1.0000   0.959738   0.401440   0.559639    1a       1
                            0.000000   0.000000   0.000000  0.00
 12  S         S6  1.0000   0.459138   0.906331   0.546142    1a       1
                            0.000000   0.000000   0.000000  0.00
 13  S         S7  1.0000   0.458934   0.238291   0.648641    1a       1
                            0.000000   0.000000   0.000000  0.00
 14  S         S8  1.0000   0.959152   0.733806   0.661485    1a       1
                            0.000000   0.000000   0.000000  0.00
 15  S         S9  1.0000   0.258290   0.316560   0.154502    1a       1
                            0.000000   0.000000   0.000000  0.00
 16  S        S10  1.0000   0.765800   0.813314   0.145352    1a       1
                            0.000000   0.000000   0.000000  0.00
 17  S        S11  1.0000   0.043402   0.234272   0.253140    1a       1
                            0.000000   0.000000   0.000000  0.00
 18  S        S12  1.0000   0.424730   0.734235   0.265378    1a       1
                            0.000000   0.000000   0.000000  0.00
  0 0 0 0 0 0 0
THERI 1
  1         W1  0.000000
  2         W2  0.000000
  3         W3  0.000000
  4         W4  0.000000
  5         W5  0.000000
  6         W6  0.000000
  7         S1  0.000000
  8         S2  0.000000
  9         S3  0.000000
 10         S4  0.000000
 11         S5  0.000000
 12         S6  0.000000
 13         S7  0.000000
 14         S8  0.000000
 15         S9  0.000000
 16        S10  0.000000
 17        S11  0.000000
 18        S12  0.000000
  0 0 0
SHAPE
  0       0       0       0   0.000000  0   192   192   192   192
BOUND
       0        3         0        3         0        1
  0   0   0   0  0
SBOND
  1     W     S    0.00000    3.00000  0  1  1  0  0  0.100  2.000 145 145 145
  0 0 0 0
SITET
  1         W1  0.6000  81 164 211 141 138 127 204  0
  2         W2  0.6000  81 164 211 141 138 127 204  0
  3         W3  0.6000  81 164 211 141 138 127 204  0
  4         W4  0.6000  81 164 211 141 138 127 204  0
  5         W5  0.6000  81 164 211 141 138 127 204  0
  6         W6  0.6000  81 164 211 141 138 127 204  0
  7         S1  0.5500 222 160  95 255 250   0 204  0
  8         S2  0.5500 222 160  95 255 250   0 204  0
  9         S3  0.5500 222 160  95 255 250   0 204  0
 10         S4  0.5500 222 160  95 255 250   0 204  0
 11         S5  0.5500 222 160  95 255 250   0 204  0
 12         S6  0.5500 222 160  95 255 250   0 204  0
 13         S7  0.5500 222 160  95 255 250   0 204  0
 14         S8  0.5500 222 160  95 255 250   0 204  0
 15         S9  0.5500 222 160  95 255 250   0 204  0
 16        S10  0.5500 222 160  95 255 250   0 204  0
 17        S11  0.5500 222 160  95 255 250   0 204  0
 18        S12  0.5500 222 160  95 255 250   0 204  0
  0 0 0 0 0 0
VECTR
 0 0 0 0 0
VECTT
 0 0 0 0 0
SPLAN
  0   0   0   0
LBLAT
 -1
LBLSP
 -1
DLATM
0 1 2 3 4 5 6 7 8 9 10 11 12 13 14 15 16 17 18 19 20 21 22 23 24 25 26 27 28 29 30 31 32 33 34 35 54 55 56 57 58 59 60 61 62 63 64 65 66 67 68 69 70 71 72 73 74 75 76 77 78 79 80 81 82 83 84 85 86 87 88 89 90 91 92 93 94 95 96 97 98 99 100 101 102 103 104 105 106 107 108 109 110 111 112 113 114 115 116 117 118 119 120 121 122 123 124 125 144 162 163 164 165 166 167 168 169 170 171 172 173 174 175 176 177 178 179 180 181 182 183 184 185 186 187 188 189 190 191 192 193 194 195 196 197  -1
DLBND
0 1 2 3 4 5 6 7 8 9 10 11 12 13 14 15 16 17 18 19 20 21 22 23 24 25 26 27 28 29 30 31 32 33 34 35 36 37 38 39 40 41 42 43 44 45 46 47 48 49 50 51 52 53 54 55 56 57 58 59 60 61 62 63 64 65 66 67 68 69 70 71 72 73 74 75 76 77 78 79 80 81 82 83 84 85 86 87 88 89 90 91 92 93 94 95 96 97 98 99 100 101 102 103 104 105 106 107 108 109 110 111 112 113 114 115 116 117 118 119 120 121 122 123 124 125 126 127 128 129 130 131 132 133 134 135 136 137 138 139 140 141 142 143 144 145 146 147 148 149 150 151 152 153 154 155 156 157 158 159 160 161 162 163 164 165 166 167 168 169 170 171 172 173 174 175 176 177 178 179 180 181 182 183 184 185 186 187 188 189 190 191 192 193 194 195 196 197 198 199 200 201 202 203 204 205 206 207 208 209 210 211 212 213 214 215  -1
DLPLY
 -1
PLN2D
  0   0   0   0
ATOMT
  1          W  0.6000  81 164 211 141 138 127 204
  2          S  0.5500 222 160  95 255 250   0 204
  0 0 0 0 0 0
SCENE
-0.000695  0.999913 -0.013136  0.000000
-0.996264 -0.001827 -0.086345  0.000000
-0.086361  0.013027  0.996179  0.000000
 0.000000  0.000000  0.000000  1.000000
  0.039  -0.021
  0.000
  1.655
HBOND 0 2

STYLE
DISPF 37753794
MODEL   0  1  0
SURFS   0  1  1
SECTS  32  1
FORMS   0  1
ATOMS   0  0  1
BONDS   0
POLYS   1
VECTS 1.000000
FORMP
  1  1.0   0   0   0
ATOMP
 24  24   0  50  2.0   0
BONDP
  1  16  0.100  2.000 145 145 145
POLYP
 204 1  1.000 180 180 180
ISURF
  0   0   0   0
TEX3P
  1  0.00000E+00  1.00000E+00
SECTP
  1  5.00000E-01  5.00000E-01  0.00000E+00  0.00000E+00  0.00000E+00  0.00000E+00
CONTR
 0.1 -1 1 1 10 -1 2 5
 2 1 2 1
   0   0   0
   0   0   0
   0   0   0
   0   0   0
HKLPP
 192 1  1.000 255   0 255
UCOLP
   0   0  1.000   0   0   0
COMPS 1
LABEL 1    12  1.000 0
PROJT 0  0.962
BKGRC
 255 255 255
DPTHQ 1 -0.5000  3.5000
LIGHT0 1
 1.000000  0.000000  0.000000  0.000000
 0.000000  1.000000  0.000000  0.000000
 0.000000  0.000000  1.000000  0.000000
 0.000000  0.000000  0.000000  1.000000
 0.000000  0.000000 20.000000  0.000000
 0.000000  0.000000 -1.000000
  26  26  26 255
 179 179 179 255
 255 255 255 255
LIGHT1
 1.000000  0.000000  0.000000  0.000000
 0.000000  1.000000  0.000000  0.000000
 0.000000  0.000000  1.000000  0.000000
 0.000000  0.000000  0.000000  1.000000
 0.000000  0.000000 20.000000  0.000000
 0.000000  0.000000 -1.000000
   0   0   0   0
   0   0   0   0
   0   0   0   0
LIGHT2
 1.000000  0.000000  0.000000  0.000000
 0.000000  1.000000  0.000000  0.000000
 0.000000  0.000000  1.000000  0.000000
 0.000000  0.000000  0.000000  1.000000
 0.000000  0.000000 20.000000  0.000000
 0.000000  0.000000 -1.000000
   0   0   0   0
   0   0   0   0
   0   0   0   0
LIGHT3
 1.000000  0.000000  0.000000  0.000000
 0.000000  1.000000  0.000000  0.000000
 0.000000  0.000000  1.000000  0.000000
 0.000000  0.000000  0.000000  1.000000
 0.000000  0.000000 20.000000  0.000000
 0.000000  0.000000 -1.000000
   0   0   0   0
   0   0   0   0
   0   0   0   0
SECCL 0

TEXCL 0

ATOMM
 204 204 204 255
  25.600
BONDM
 255 255 255 255
 128.000
POLYM
 255 255 255 255
 128.000
SURFM
   0   0   0 255
 128.000
FORMM
 255 255 255 255
 128.000
HKLPM
 255 255 255 255
 128.000
