# Supplementary material for: High intrinsic phase stability of ultrathin 2M WS2
Source: Nat Commun. 2024 Feb 10;15:1263. doi: 10.1038/s41467-024-45676-3 (PMC10858873; doi:10.1038/s41467-024-45676-3)
Supplement: Supplementary file 4 — Supplementary Software 1 [file 41467_2024_45676_MOESM4_ESM.zip › Simulation of phase transition/3L WS2 coord VI .vesta]

#VESTA_FORMAT_VERSION 3.5.4


CRYSTAL

TITLE
W    S                                  

GROUP
1 1 P 1
SYMOP
 0.000000  0.000000  0.000000  1  0  0   0  1  0   0  0  1   1
 -1.0 -1.0 -1.0  0 0 0  0 0 0  0 0 0
TRANM 0
 0.000000  0.000000  0.000000  1  0  0   0  1  0   0  0  1
LTRANSL
 -1
 0.000000  0.000000  0.000000  0.000000  0.000000  0.000000
LORIENT
 -1   0   0   0   0
 1.000000  0.000000  0.000000  1.000000  0.000000  0.000000
 0.000000  0.000000  1.000000  0.000000  0.000000  1.000000
LMATRIX
 1.000000  0.000000  0.000000  0.000000
 0.000000  1.000000  0.000000  0.000000
 0.000000  0.000000  1.000000  0.000000
 0.000000  0.000000  0.000000  1.000000
 0.000000  0.000000  0.000000
CELLP
  3.177317   5.531217  30.172300  90.000000  90.000000  90.000000
  0.000000   0.000000   0.000000   0.000000   0.000000   0.000000
STRUC
  1  W         W1  1.0000   0.114585   0.224767   0.407361    1a       1
                            0.000000   0.000000   0.000000  0.00
  2  W         W2  1.0000   0.613824   0.722583   0.407208    1a       1
                            0.000000   0.000000   0.000000  0.00
  3  W         W3  1.0000   0.123174   0.009859   0.605211    1a       1
                            0.000000   0.000000   0.000000  0.00
  4  W         W4  1.0000   0.623482   0.519731   0.605590    1a       1
                            0.000000   0.000000   0.000000  0.00
  5  W         W5  1.0000   0.158829   0.951707   0.204029    1a       1
                            0.000000   0.000000   0.000000  0.00
  6  W         W6  1.0000   0.660421   0.453041   0.204061    1a       1
                            0.000000   0.000000   0.000000  0.00
  7  S         S1  1.0000   0.106942   0.888139   0.458737    1a       1
                            0.000000   0.000000   0.000000  0.00
  8  S         S2  1.0000   0.607654   0.388339   0.459318    1a       1
                            0.000000   0.000000   0.000000  0.00
  9  S         S3  1.0000   0.123825   0.894196   0.355581    1a       1
                            0.000000   0.000000   0.000000  0.00
 10  S         S4  1.0000   0.625332   0.393371   0.355226    1a       1
                            0.000000   0.000000   0.000000  0.00
 11  S         S5  1.0000   0.102829   0.354594   0.554557    1a       1
                            0.000000   0.000000   0.000000  0.00
 12  S         S6  1.0000   0.603015   0.855103   0.552740    1a       1
                            0.000000   0.000000   0.000000  0.00
 13  S         S7  1.0000   0.174146   0.330343   0.656964    1a       1
                            0.000000   0.000000   0.000000  0.00
 14  S         S8  1.0000   0.676870   0.831202   0.658797    1a       1
                            0.000000   0.000000   0.000000  0.00
 15  S         S9  1.0000   0.163903   0.286529   0.152222    1a       1
                            0.000000   0.000000   0.000000  0.00
 16  S        S10  1.0000   0.662703   0.786440   0.151971    1a       1
                            0.000000   0.000000   0.000000  0.00
 17  S        S11  1.0000   0.157118   0.283791   0.255794    1a       1
                            0.000000   0.000000   0.000000  0.00
 18  S        S12  1.0000   0.652573   0.784008   0.256128    1a       1
                            0.000000   0.000000   0.000000  0.00
  0 0 0 0 0 0 0
THERI 1
  1         W1  0.000000
  2         W2  0.000000
  3         W3  0.000000
  4         W4  0.000000
  5         W5  0.000000
  6         W6  0.000000
  7         S1  0.000000
  8         S2  0.000000
  9         S3  0.000000
 10         S4  0.000000
 11         S5  0.000000
 12         S6  0.000000
 13         S7  0.000000
 14         S8  0.000000
 15         S9  0.000000
 16        S10  0.000000
 17        S11  0.000000
 18        S12  0.000000
  0 0 0
SHAPE
  0       0       0       0   0.000000  0   192   192   192   192
BOUND
       0        3         0        3         0        1
  0   0   0   0  0
SBOND
  1     W     S    0.00000    3.00000  0  1  1  0  0  0.100  2.000 145 145 145
  0 0 0 0
SITET
  1         W1  0.6000  81 164 211 141 138 127 204  0
  2         W2  0.6000  81 164 211 141 138 127 204  0
  3         W3  0.6000  81 164 211 141 138 127 204  0
  4         W4  0.6000  81 164 211 141 138 127 204  0
  5         W5  0.6000  81 164 211 141 138 127 204  0
  6         W6  0.6000  81 164 211 141 138 127 204  0
  7         S1  0.5500 222 160  95 255 250   0 204  0
  8         S2  0.5500 222 160  95 255 250   0 204  0
  9         S3  0.5500 222 160  95 255 250   0 204  0
 10         S4  0.5500 222 160  95 255 250   0 204  0
 11         S5  0.5500 222 160  95 255 250   0 204  0
 12         S6  0.5500 222 160  95 255 250   0 204  0
 13         S7  0.5500 222 160  95 255 250   0 204  0
 14         S8  0.5500 222 160  95 255 250   0 204  0
 15         S9  0.5500 222 160  95 255 250   0 204  0
 16        S10  0.5500 222 160  95 255 250   0 204  0
 17        S11  0.5500 222 160  95 255 250   0 204  0
 18        S12  0.5500 222 160  95 255 250   0 204  0
  0 0 0 0 0 0
VECTR
 0 0 0 0 0
VECTT
 0 0 0 0 0
SPLAN
  0   0   0   0
LBLAT
 -1
LBLSP
 -1
DLATM
0 1 2 3 4 5 6 7 8 9 10 11 12 13 14 15 16 17 36 37 38 39 40 41 42 43 44 45 46 47 48 49 50 51 52 53 54 55 56 57 58 59 60 61 62 63 64 65 66 67 68 69 70 71 72 73 74 75 76 77 78 79 80 81 82 83 84 85 86 87 88 89 126 127 128 129 130 131 132 133 134 135 136 137 138 139 140 141 142 143 144 145 146 147 148 149 150 151 152 153 154 155 156 157 158 159 160 161 162 163 164 165 166 167 168 169 170 171 172 173 174 175 176 177 178 179 198 199 200 201 202 203 204 205 206 207 208 209 210 211 212 213 214 215  -1
DLBND
0 1 2 3 4 5 6 7 8 9 10 11 12 13 14 15 16 17 18 19 20 21 22 23 24 25 26 27 28 29 30 31 32 33 34 35 36 37 38 39 40 41 42 43 44 45 46 47 48 49 50 51 52 53 54 55 56 57 58 59 60 61 62 63 64 65 66 67 68 69 70 71 72 73 74 75 76 77 78 79 80 81 82 83 84 85 86 87 88 89 90 91 92 93 94 95 96 97 98 99 100 101 102 103 104 105 106 107 216 217 218 219 220 221 222 223 224 225 226 227 228 229 230 231 232 233 234 235 236 237 238 239 240 241 242 243 244 245 246 247 248 249 250 251 252 253 254 255 256 257 258 259 260 261 262 263 264 265 266 267 268 269 270 271 272 273 274 275 276 277 278 279 280 281 282 283 284 285 286 287 288 289 290 291 292 293 294 295 296 297 298 299 300 301 302 303 304 305 306 307 308 309 310 311 312 313 314 315 316 317 318 319 320 321 322 323  -1
DLPLY
 -1
PLN2D
  0   0   0   0
ATOMT
  1          W  0.6000  81 164 211 141 138 127 204
  2          S  0.5500 222 160  95 255 250   0 204
  0 0 0 0 0 0
SCENE
 0.000000  1.000000 -0.000000  0.000000
-1.000000  0.000000  0.000000  0.000000
 0.000000  0.000000  1.000000  0.000000
 0.000000  0.000000  0.000000  1.000000
 -0.020   0.001
  0.000
  1.334
HBOND 0 2

STYLE
DISPF 37753794
MODEL   0  1  0
SURFS   0  1  1
SECTS  32  1
FORMS   0  1
ATOMS   0  0  1
BONDS   0
POLYS   1
VECTS 1.000000
FORMP
  1  1.0   0   0   0
ATOMP
 24  24   0  50  2.0   0
BONDP
  1  16  0.100  2.000 145 145 145
POLYP
 204 1  1.000 180 180 180
ISURF
  0   0   0   0
TEX3P
  1  0.00000E+00  1.00000E+00
SECTP
  1  5.00000E-01  5.00000E-01  0.00000E+00  0.00000E+00  0.00000E+00  0.00000E+00
CONTR
 0.1 -1 1 1 10 -1 2 5
 2 1 2 1
   0   0   0
   0   0   0
   0   0   0
   0   0   0
HKLPP
 192 1  1.000 255   0 255
UCOLP
   0   1  1.000   0   0   0
COMPS 1
LABEL 1    12  1.000 0
PROJT 0  0.962
BKGRC
 255 255 255
DPTHQ 1 -0.5000  3.5000
LIGHT0 1
 1.000000  0.000000  0.000000  0.000000
 0.000000  1.000000  0.000000  0.000000
 0.000000  0.000000  1.000000  0.000000
 0.000000  0.000000  0.000000  1.000000
 0.000000  0.000000 20.000000  0.000000
 0.000000  0.000000 -1.000000
  26  26  26 255
 179 179 179 255
 255 255 255 255
LIGHT1
 1.000000  0.000000  0.000000  0.000000
 0.000000  1.000000  0.000000  0.000000
 0.000000  0.000000  1.000000  0.000000
 0.000000  0.000000  0.000000  1.000000
 0.000000  0.000000 20.000000  0.000000
 0.000000  0.000000 -1.000000
   0   0   0   0
   0   0   0   0
   0   0   0   0
LIGHT2
 1.000000  0.000000  0.000000  0.000000
 0.000000  1.000000  0.000000  0.000000
 0.000000  0.000000  1.000000  0.000000
 0.000000  0.000000  0.000000  1.000000
 0.000000  0.000000 20.000000  0.000000
 0.000000  0.000000 -1.000000
   0   0   0   0
   0   0   0   0
   0   0   0   0
LIGHT3
 1.000000  0.000000  0.000000  0.000000
 0.000000  1.000000  0.000000  0.000000
 0.000000  0.000000  1.000000  0.000000
 0.000000  0.000000  0.000000  1.000000
 0.000000  0.000000 20.000000  0.000000
 0.000000  0.000000 -1.000000
   0   0   0   0
   0   0   0   0
   0   0   0   0
SECCL 0

TEXCL 0

ATOMM
 204 204 204 255
  25.600
BONDM
 255 255 255 255
 128.000
POLYM
 255 255 255 255
 128.000
SURFM
   0   0   0 255
 128.000
FORMM
 255 255 255 255
 128.000
HKLPM
 255 255 255 255
 128.000
