# Supplementary material for: High intrinsic phase stability of ultrathin 2M WS2
Source: Nat Commun. 2024 Feb 10;15:1263. doi: 10.1038/s41467-024-45676-3 (PMC10858873; doi:10.1038/s41467-024-45676-3)
Supplement: Supplementary file 4 — Supplementary Software 1 [file 41467_2024_45676_MOESM4_ESM.zip › Simulation of phase transition/3L WS2 coord VII .vesta]

#VESTA_FORMAT_VERSION 3.5.4


CRYSTAL

TITLE
W    S 

GROUP
1 1 P 1
SYMOP
 0.000000  0.000000  0.000000  1  0  0   0  1  0   0  0  1   1
 -1.0 -1.0 -1.0  0 0 0  0 0 0  0 0 0
TRANM 0
 0.000000  0.000000  0.000000  1  0  0   0  1  0   0  0  1
LTRANSL
 -1
 0.000000  0.000000  0.000000  0.000000  0.000000  0.000000
LORIENT
 -1   0   0   0   0
 1.000000  0.000000  0.000000  1.000000  0.000000  0.000000
 0.000000  0.000000  1.000000  0.000000  0.000000  1.000000
LMATRIX
 1.000000  0.000000  0.000000  0.000000
 0.000000  1.000000  0.000000  0.000000
 0.000000  0.000000  1.000000  0.000000
 0.000000  0.000000  0.000000  1.000000
 0.000000  0.000000  0.000000
CELLP
  3.172600   5.495000  30.172300  90.000000  90.000000  90.000000
  0.000000   0.000000   0.000000   0.000000   0.000000   0.000000
STRUC
  1  W         W1  1.0000   0.113490   0.328670   0.396778    1a       1
                            0.000000   0.000000   0.000000  0.00
  2  W         W2  1.0000   0.613529   0.828676   0.396785    1a       1
                            0.000000   0.000000   0.000000  0.00
  3  W         W3  1.0000   0.113432   0.001801   0.597849    1a       1
                            0.000000   0.000000   0.000000  0.00
  4  W         W4  1.0000   0.613408   0.501803   0.597845    1a       1
                            0.000000   0.000000   0.000000  0.00
  5  W         W5  1.0000   0.107485   0.993030   0.195422    1a       1
                            0.000000   0.000000   0.000000  0.00
  6  W         W6  1.0000   0.607545   0.493027   0.195408    1a       1
                            0.000000   0.000000   0.000000  0.00
  7  S         S1  1.0000   0.113549   0.995408   0.448763    1a       1
                            0.000000   0.000000   0.000000  0.00
  8  S         S2  1.0000   0.613522   0.495395   0.448763    1a       1
                            0.000000   0.000000   0.000000  0.00
  9  S         S3  1.0000   0.113449   0.995338   0.344801    1a       1
                            0.000000   0.000000   0.000000  0.00
 10  S         S4  1.0000   0.613391   0.495245   0.344796    1a       1
                            0.000000   0.000000   0.000000  0.00
 11  S         S5  1.0000   0.113415   0.335109   0.545846    1a       1
                            0.000000   0.000000   0.000000  0.00
 12  S         S6  1.0000   0.613441   0.835077   0.545848    1a       1
                            0.000000   0.000000   0.000000  0.00
 13  S         S7  1.0000   0.113417   0.335173   0.649907    1a       1
                            0.000000   0.000000   0.000000  0.00
 14  S         S8  1.0000   0.613452   0.835181   0.649914    1a       1
                            0.000000   0.000000   0.000000  0.00
 15  S         S9  1.0000   0.107503   0.326384   0.143348    1a       1
                            0.000000   0.000000   0.000000  0.00
 16  S        S10  1.0000   0.607409   0.826315   0.143349    1a       1
                            0.000000   0.000000   0.000000  0.00
 17  S        S11  1.0000   0.107609   0.326387   0.247415    1a       1
                            0.000000   0.000000   0.000000  0.00
 18  S        S12  1.0000   0.607534   0.826392   0.247422    1a       1
                            0.000000   0.000000   0.000000  0.00
  0 0 0 0 0 0 0
THERI 1
  1         W1  0.000000
  2         W2  0.000000
  3         W3  0.000000
  4         W4  0.000000
  5         W5  0.000000
  6         W6  0.000000
  7         S1  0.000000
  8         S2  0.000000
  9         S3  0.000000
 10         S4  0.000000
 11         S5  0.000000
 12         S6  0.000000
 13         S7  0.000000
 14         S8  0.000000
 15         S9  0.000000
 16        S10  0.000000
 17        S11  0.000000
 18        S12  0.000000
  0 0 0
SHAPE
  0       0       0       0   0.000000  0   192   192   192   192
BOUND
      -1        2        -1        2         0        1
  0   0   0   0  0
SBOND
  1     W     S    0.00000    2.43998  0  1  1  0  0  0.100  2.000 145 145 145
  0 0 0 0
SITET
  1         W1  0.6000  81 164 211 141 138 127 204  0
  2         W2  0.6000  81 164 211 141 138 127 204  0
  3         W3  0.6000  81 164 211 141 138 127 204  0
  4         W4  0.6000  81 164 211 141 138 127 204  0
  5         W5  0.6000  81 164 211 141 138 127 204  0
  6         W6  0.6000  81 164 211 141 138 127 204  0
  7         S1  0.5500 222 160  95 255 250   0 204  0
  8         S2  0.5500 222 160  95 255 250   0 204  0
  9         S3  0.5500 222 160  95 255 250   0 204  0
 10         S4  0.5500 222 160  95 255 250   0 204  0
 11         S5  0.5500 222 160  95 255 250   0 204  0
 12         S6  0.5500 222 160  95 255 250   0 204  0
 13         S7  0.5500 222 160  95 255 250   0 204  0
 14         S8  0.5500 222 160  95 255 250   0 204  0
 15         S9  0.5500 222 160  95 255 250   0 204  0
 16        S10  0.5500 222 160  95 255 250   0 204  0
 17        S11  0.5500 222 160  95 255 250   0 204  0
 18        S12  0.5500 222 160  95 255 250   0 204  0
  0 0 0 0 0 0
VECTR
 0 0 0 0 0
VECTT
 0 0 0 0 0
SPLAN
  0   0   0   0
LBLAT
 -1
LBLSP
 -1
DLATM
0 2 3 5 6 8 11 14 17 18 21 24 27 29 30 32 33 35 38 41 44 45 47 48 50 51 53 56 59 62 63 65 66 68 69 71 74 77 80 81 83 84 86 87 89 90 92 93 95 96 98 101 104 107 108 110 111 113 114 116 119 122 125 126 128 129 131 132 134 137 140 143 144 146 147 149 150 152 155 158 161 162 163 164 165 168 169 170 171 172 173 178 179 180 181 182 183 188 189 190 191 192 193 196 197 202 203 204 205 206 207 208 209 210 211 214 215  -1
DLBND
0 1 2 3 4 5 12 13 14 15 16 17 18 19 20 21 22 23 30 31 32 33 34 35 36 37 38 39 40 41 48 49 50 51 52 53 54 55 66 67 68 69 70 71 72 73 84 85 86 87 88 89 90 91 102 103 104 105 106 107 108 109 110 111 112 113 124 125 126 127 128 129 130 131 142 143 144 145 146 147 148 149 160 161 162 163 164 165 166 167 174 175 176 177 178 179 180 181 182 183 184 185 192 193 194 195 196 197 198 199 200 201 202 203 210 211 212 213 214 215 226 227 228 229 230 231 232 233 244 245 246 247 248 249 250 251 262 263 264 265 266 267 268 269 270 271 272 273 274 275 282 283 284 285 286 287 288 289 290 291 292 293 300 301 302 303 304 305 306 307 308 309 310 311 318 319 320 321 322 323  -1
DLPLY
 -1
PLN2D
  0   0   0   0
ATOMT
  1          W  0.6000  81 164 211 141 138 127 204
  2          S  0.5500 222 160  95 255 250   0 204
  0 0 0 0 0 0
SCENE
 0.000000  1.000000  0.000000  0.000000
 0.000000  0.000000  1.000000  0.000000
 1.000000  0.000000  0.000000  0.000000
 0.000000  0.000000  0.000000  1.000000
 -0.022   0.166
  0.000
  1.975
HBOND 0 2

STYLE
DISPF 37753794
MODEL   0  1  0
SURFS   0  1  1
SECTS  32  1
FORMS   0  1
ATOMS   0  0  1
BONDS   0
POLYS   1
VECTS 1.000000
FORMP
  1  1.0   0   0   0
ATOMP
 24  24   0  50  2.0   0
BONDP
  1  16  0.100  2.000 145 145 145
POLYP
 204 1  1.000 180 180 180
ISURF
  0   0   0   0
TEX3P
  1  0.00000E+00  1.00000E+00
SECTP
  1  5.00000E-01  5.00000E-01  0.00000E+00  0.00000E+00  0.00000E+00  0.00000E+00
CONTR
 0.1 -1 1 1 10 -1 2 5
 2 1 2 1
   0   0   0
   0   0   0
   0   0   0
   0   0   0
HKLPP
 192 1  1.000 255   0 255
UCOLP
   0   0  1.000   0   0   0
COMPS 1
LABEL 1    12  1.000 0
PROJT 0  0.962
BKGRC
 255 255 255
DPTHQ 1 -0.5000  3.5000
LIGHT0 1
 1.000000  0.000000  0.000000  0.000000
 0.000000  1.000000  0.000000  0.000000
 0.000000  0.000000  1.000000  0.000000
 0.000000  0.000000  0.000000  1.000000
 0.000000  0.000000 20.000000  0.000000
 0.000000  0.000000 -1.000000
  26  26  26 255
 179 179 179 255
 255 255 255 255
LIGHT1
 1.000000  0.000000  0.000000  0.000000
 0.000000  1.000000  0.000000  0.000000
 0.000000  0.000000  1.000000  0.000000
 0.000000  0.000000  0.000000  1.000000
 0.000000  0.000000 20.000000  0.000000
 0.000000  0.000000 -1.000000
   0   0   0   0
   0   0   0   0
   0   0   0   0
LIGHT2
 1.000000  0.000000  0.000000  0.000000
 0.000000  1.000000  0.000000  0.000000
 0.000000  0.000000  1.000000  0.000000
 0.000000  0.000000  0.000000  1.000000
 0.000000  0.000000 20.000000  0.000000
 0.000000  0.000000 -1.000000
   0   0   0   0
   0   0   0   0
   0   0   0   0
LIGHT3
 1.000000  0.000000  0.000000  0.000000
 0.000000  1.000000  0.000000  0.000000
 0.000000  0.000000  1.000000  0.000000
 0.000000  0.000000  0.000000  1.000000
 0.000000  0.000000 20.000000  0.000000
 0.000000  0.000000 -1.000000
   0   0   0   0
   0   0   0   0
   0   0   0   0
SECCL 0

TEXCL 0

ATOMM
 204 204 204 255
  25.600
BONDM
 255 255 255 255
 128.000
POLYM
 255 255 255 255
 128.000
SURFM
   0   0   0 255
 128.000
FORMM
 255 255 255 255
 128.000
HKLPM
 255 255 255 255
 128.000
